# Supplementary material for: Highly Flame-Retardant and Low Heat/Smoke-Release Wood Materials: Fabrication and Properties
Source: Polymers (Basel). 2022 Sep 21;14(19):3944. doi: 10.3390/polym14193944 (PMC9571555; doi:10.3390/polym14193944)
Supplement: Supplementary file 1 [file polymers-14-03944-s001.zip]

Archive with 2 entries (2 files):
- polymers-1813154-supplementary.mp4
- polymers-1813154-supplementary.pdf
